# Supplementary material for: Top-down characterization data on the speciation of the Candida albicans immunome in candidemia
Source: Data Brief. 2015 Dec 11;6:257–61. doi: 10.1016/j.dib.2015.11.054 (PMC4707175; doi:10.1016/j.dib.2015.11.054)
Supplement: Supplementary file 2 — Supplementary material [file mmc2.zip]

Archive with 1 entries (1 files):
- Figure S1.pdf
